# Supplementary material for: Optimized Automated Cassette-Based Synthesis of [68Ga]Ga-DOTATOC
Source: Pharmaceuticals (Basel). 2025 Aug 26;18(9):1274. doi: 10.3390/ph18091274 (PMC12472348; doi:10.3390/ph18091274)
Supplement: Supplementary file 1 [file pharmaceuticals-18-01274-s001.zip]

Archive with 1 entries (1 files):
- pharmaceuticals-3830691-supplementary.pdf
